# Supplementary material for: Testosterone-Induced Expression of Male Colour Morphs in Females of the Polymorphic Tawny Dragon Lizard, Ctenophorus decresii
Source: PLoS One. 2015 Oct 20;10(10):e0140458. doi: 10.1371/journal.pone.0140458 (PMC4615632; doi:10.1371/journal.pone.0140458)
Supplement: S1 Dataset — (XLSX) [file pone.0140458.s001.xlsx]

## Sheet: colour expression over time
ID	morph	time	propR	asin_propR	propY	asin_propY	propG	asin_propG	Ccbib	Acbib	CCthroatprimary	ACthroatprimary
203	OY	PreT	0.52	0.0721737	16.94	0.42419	82.53	1.13959	6.37123	98.408	2.7848	98.8478
203	OY	T1	1.86	0.136808	14.67	0.393057	83.47	1.1521	6.75934	97.3129	4.39628	95.2573
203	OY	T10	3.43	0.186278	17.21	0.427777	79.36	1.0992	5.28128	96.4755	6.53897	93.9295				LEGEND
203	OY	T12	1.2	0.109765	11.36	0.343778	87.44	1.20852	4.94796	99.9745	6.80942	95.6985				ID	Lizard identification number
203	OY	T2	1.69	0.130369	12.88	0.367075	85.43	1.17915	6.04958	101.383	5.2087	97.479				Morph	Colour morph of lizard, determined from peak expression
203	OY	T3	3.51	0.188464	13.65	0.378427	82.85	1.14381	5.99268	93.5555	3.69511	92.3329				OY	orange+yellow
203	OY	T4	7.13	0.2703	14.47	0.390223	78.4	1.08744	4.92721	96.8287	4.93681	94.7631				O	orange
203	OY	T5	2.95	0.172612	10.62	0.331946	86.43	1.19354	6.33616	95.6865	6.86977	91.6793				G	grey
203	OY	T6	4.31	0.209126	12.66	0.36378	83.04	1.14634	5.71545	96.3295	6.07064	93.8831				Y	yellow
203.4	O	PreT	0	0	0	0	100	1.5708			1.14929	105.413				prop_R	proportion of red on the throat
203.4	O	T1	0	0	0.07	0.0264606	99.93	1.54434			1.43394	108.037				asin_propR	arc-sine transformation of proportion of red on the throat
203.4	O	T10	0.01	0.0100002	0.11	0.0331723	99.87	1.53473	3.67588	104.043	2.78563	103.164				prop_Y	proportion of yellow on the throat
203.4	O	T12	0.01	0.0100002	1.62	0.127625	98.37	1.44278	1.67994	93.2234	4.00939	102.382				asin_propY	arc-sine transformation of proportion of yellow on the throat
203.4	O	T2	0.08	0.028288	0.07	0.0264606	99.85	1.53206	1.84025	101	2.56428	102.322				prop_G	proportion of grey on the throat
203.4	O	T3	0.9	0.0950112	0.13	0.0360633	98.97	1.46913	2.31346	100.244	3.9854	101.696				asin_propG	arc-sine transformation of proportion of grey on the throat
203.4	O	T4	3.68	0.19303	0.15	0.0387395	96.17	1.37382	1.93117	89.2911	5.27175	94.3985				Ccbib	chromatic contrast of bib region
203.4	O	T5	1.19	0.109305	0.13	0.0360633	98.68	1.45565	2.34253	80.5557	5.78859	87.7996				Acbib	achromatic contrast of bib region
203.4	O	T6	0.78	0.0884328	0.12	0.0346479	99.1	1.47579	3.36284	89.2393	5.17421	95.6489				Ccthroatprimary	chromatic contrast of primary colour on the throat
205	G	PreT	0.28	0.0529398	0.35	0.0591954	99.37	1.49134	4.53147	98.0034	3.81543	99.7655				Acthroatprimary	achromatic contrast of primary colour on the throat
205	G	T1	0.63	0.0794561	0.33	0.0574773	99.04	1.47266	3.97251	99.8252	3.16903	100.976
205	G	T10	0.02	0.0141426	0.16	0.0400107	99.82	1.52836	3.46326	100.068	3.13544	98.4818
205	G	T12	0.01	0.0100002	0.06	0.0244973	99.93	1.54434	2.98285	95.7787	2.75756	95.3147
205	G	T2	0.15	0.0387395	0.25	0.0500209	99.61	1.50831	3.92544	102.273	3.38132	101.85
205	G	T3	0.27	0.0519849	0.18	0.0424391	99.56	1.50442	4.68522	97.2616	3.59524	98.6852
205	G	T4	0.08	0.028288	0.1	0.031628	99.83	1.52955	4.58593	95.3671	3.86485	96.1253
205	G	T5	0.05	0.0223625	0.24	0.0490094	99.71	1.51692	4.03022	89.0371	3.61922	91.7412
205	G	T6	0.02	0.0141426	0.05	0.0223625	99.93	1.54434	2.79109	95.8513	3.22085	94.2026
206	Y	PreT	1.4	0.118599	22.58	0.495173	76.03	1.05917	4.22915	101.782	4.64591	100.462
206	Y	T1	0.61	0.0781821	0.23	0.0479767	99.16	1.47902	6.78184	97.0601	3.76903	98.7192
206	Y	T10	0.1	0.031628	35.6	0.639329	64.3	0.930423	4.08571	97.7425	6.46567	94.8018
206	Y	T12	0.21	0.0458418	40.8	0.692871	59	0.875891	3.40835	96.1948	5.98045	95.8879
206	Y	T2	1.64	0.128415	22.85	0.498395	75.51	1.05311	6.33342	104.764	4.49963	100.475
206	Y	T3	1.43	0.119869	27.83	0.555704	70.75	0.99937	6.80304	94.7813	5.0198	96.3866
206	Y	T4	1.71	0.131143	30.7	0.587252	67.59	0.965145	7.1417	97.1637	6.88416	93.9945
206	Y	T5	0.36	0.0600361	28.07	0.558378	71.58	1.00853	6.69151	88.9628	6.49403	89.2684
206	Y	T6	0.46	0.0678754	31.66	0.597615	67.87	0.968139	6.0478	97.8604	7.19502	90.5231
206.1	G	PreT	0.18	0.0424391	0.87	0.0934096	98.95	1.46815	4.52903	94.5989	4.11207	96.8893
206.1	G	T1	0.39	0.0624906	0.23	0.0479767	99.38	1.49197	2.16086	104.987	1.84587	104.404
206.1	G	T10	0	0	0.33	0.0574773	99.67	1.51332	2.70671	103.172	2.74682	100.044
206.1	G	T12	0.03	0.0173214	0.17	0.0412427	99.81	1.52719	1.69366	97.6473	3.91034	97.1755
206.1	G	T2	0.11	0.0331723	1.04	0.102158	98.85	1.46335	3.33494	103.043	2.40356	106.785
206.1	G	T3	0.18	0.0424391	0.87	0.0934096	98.95	1.46815	4.05842	100.201	3.22404	101.733
206.1	G	T4	0.2	0.0447363	0.88	0.0939464	98.92	1.46669	3.40804	103.073	3.33255	96.8214
206.1	G	T5	0	0	1.1	0.105074	98.89	1.46524	4.3302	95.757	4.67438	95.4253
206.1	G	T6	0.04	0.0200013	0.76	0.0872888	99.19	1.48067	3.16575	102.35	3.63613	100.138
206.6	Y	PreT	0	0	0.71	0.0843615	99.29	1.48643			2.29088	106.756
206.6	Y	T1	0.15	0.0387395	2.92	0.171723	96.94	1.39496			2.4818	105.113
206.6	Y	T10	0	0	6.9	0.265797	93.1	1.305	3.25101	102.018	5.72995	98.4781
206.6	Y	T12	0	0	11.7	0.3491	88.3	1.2217	4.9752	100.041	5.08799	96.387
206.6	Y	T2	0.02	0.0141426	2.57	0.161007	97.42	1.40947	4.0271	98.5038	3.93342	100.832
206.6	Y	T3	0.05	0.0223625	4.01	0.201613	95.94	1.36791	3.91198	99.9847	3.81023	96.8834
206.6	Y	T4	0.28	0.0529398	3.92	0.199307	95.81	1.36464	4.20613	96.1593	4.36719	95.5137
206.6	Y	T5	0.01	0.0100002	5.86	0.244503	94.13	1.32608	4.40505	95.7669	4.47658	92.1069
206.6	Y	T6	0.13	0.0360633	7.6	0.279298	92.27	1.28905	3.75221	100.615	5.15841	95.5281
207	OY	PreT	0.76	0.0872888	0	0	99.24	1.48351	3.79011	95.8828	2.57579	96.954
207	OY	T1	0.43	0.0656215	1.45	0.120709	98.12	1.43325	3.36069	94.7435	1.94842	100.72
207	OY	T10	0.6	0.0775373	0.46	0.0678754	98.94	1.46766	2.83329	98.4112	4.6881	94.8404
207	OY	T12	0.09	0.0300045	0.25	0.0500209	99.66	1.51245	3.26659	97.6637	4.23473	94.6543
207	OY	T2	0.79	0.0889994	0.75	0.0867112	98.46	1.44638	3.44457	100.553	3.26063	100.472
207	OY	T3	1.71	0.131143	0.98	0.0991574	97.3	1.40573	3.90429	96.7291	3.78367	95.5615
207	OY	T4	4.04	0.202376	1.76	0.133057	94.2	1.32757	3.8326	96.556	4.56978	92.5803
207	OY	T5	8.32	0.292601	1.44	0.12029	90.34	1.25476	4.81323	94.6042	5.26884	89.6331
207	OY	T6	2.88	0.170531	2.1	0.145426	95.02	1.34574	4.02311	98.1333	5.76086	91.5295
207.1	OY	PreT	1.38	0.117745	0	0	98.6	1.4522	3.38804	102.07	2.78073	98.3211
207.1	OY	T1	0.8	0.0895624	0.33	0.0574773	98.87	1.46429	3.74656	99.4578	2.80974	97.4833
207.1	OY	T10	35.61	0.639434	0.32	0.0565988	64.07	0.928025	4.54975	100.991	7.72514	92.5293
207.1	OY	T12	36.1	0.644542	6.02	0.247888	57.89	0.864629	3.64262	100.653	10.4312	90.2165
207.1	OY	T2	0.72	0.084955	0.35	0.0591954	98.92	1.46669	3.77812	100.797	2.61728	101.181
207.1	OY	T3	12.74	0.364981	0.98	0.0991574	86.27	1.19121	3.60917	96.3339	4.47795	94.2416
207.1	OY	T4	25.57	0.530156	1.02	0.101168	73.41	1.02902	4.56223	89.7473	6.15228	90.2692
207.1	OY	T5	29.24	0.571317	2.38	0.154891	68.39	0.973719	5.07738	89.5503	7.31671	89.2009
207.1	OY	T6	30.6	0.586168	3.86	0.197755	65.55	0.943521	3.72151	98.7622	6.87386	91.955
209	OY	PreT	0.92	0.0960643	10.18	0.324739	88.9		2.67106	103.224	3.11209	104.027
209	OY	T1	1.76	0.133057	11.83	0.351118	86.41	1.19324	5.20772	98.291	3.39292	101.639
209	OY	T10	46.4	0.749367	6.34	0.254533	47.26	0.757984	4.02795	101.87	8.9898	95.3646
209	OY	T12	38.91	0.673568	6.65	0.260823	54.43	0.829756	6.03431	97.3116	7.98088	97.1727
209	OY	T2	1.92	0.139011	16.79	0.422187	81.23	1.12271	4.33545	98.9222	4.99465	99.667
209	OY	T3	9.86	0.31941	16.86	0.423122	73.23	1.02699	5.38224	96.2208	6.10656	93.4474
209	OY	T4	28.8	0.566469	5.74	0.241936	65.46	0.942574	4.01239	95.381	9.27495	93.0352
209	OY	T5	36.45	0.648182	4.39	0.211087	59.16	0.877518	4.49042	85.878	10.2933	93.5612
209	OY	T6	37.49	0.658955	4.86	0.22228	57.66	0.862301	3.22871	88.7973	10.7021	92.1858
211	Y	PreT	1.11	0.105552	11.44	0.345036	87.46	1.20882	6.07591	92.4994	4.4773	92.3364
211	Y	T1	0.33	0.0574773	1.74	0.132295	97.93	1.42642	5.04869	86.4775	5.05243	85.6205
211	Y	T10	0.02	0.0141426	4.84	0.221814	95.14	1.34852	4.19898	91.99	2.5511	83.4735
211	Y	T12	0	0	7.51	0.277595	92.48	1.29301	1.86532	87.1464	5.07049	96.879
211	Y	T2	0.86	0.0928696	8.56	0.296918	90.58	1.25884	6.00405	89.9934	5.03491	86.264
211	Y	T3	0.13	0.0360633	8.99	0.304518	90.88	1.26401	5.93178	90.0549	2.4923	86.4732
211	Y	T4	0.3	0.0547997	9.3	0.309895	90.39	1.2556	7.24265	91.8109	2.522	94.1478
211	Y	T5	0.01	0.0100002	5.89	0.245141	94.1	1.32544	5.75003	80.7003	3.62434	84.5588
211	Y	T6	0	0	8.22	0.290786	91.77	1.27983	5.06952	84.4561	4.17261	85.3765
211.1	OY	PreT	0	0	0	0	100	1.5708			1.5381	98.6043
211.1	OY	T1	0.01	0.0100002	0.01	0.0100002	99.98	1.55665			1.89682	103.593
211.1	OY	T10	19.57	0.458251	1.51	0.123193	78.92	1.09378	4.60059	99.5231	6.44327	91.551
211.1	OY	T12	25.7	0.531645	13.22	0.372122	61.07	0.897023	4.82227	92.9105	4.96996	83.5422
211.1	OY	T2	0	0	0.05	0.0223625	99.95	1.54843	3.07201	96.9205	2.49768	98.5732
211.1	OY	T3	0.49	0.0700573	0.14	0.0374253	99.38	1.49197	2.44218	96.8554	3.44784	96.8208
211.1	OY	T4	13.2	0.371827	0.51	0.0714751	86.29	1.1915	3.65971	97.1831	4.94004	93.7161
211.1	OY	T5	12	0.353742	0.96	0.098137	87.04	1.20253	4.90652	89.6085	6.08864	82.5114
211.1	OY	T6	16.85	0.422989	1.62	0.127625	81.53	1.12656	3.98419	94.0751	6.37382	88.7297
211.4	OY	PreT	0.01	0.0100002	0.01	0.0100002	99.98	1.55665			1.35072	99.8582
211.4	OY	T1	0.09	0.0300045	1.01	0.100669	98.89	1.46524			1.09675	99.9504
211.4	OY	T10	17.84	0.436063	0.95	0.0976229	81.21	1.12245	4.27346	94.1101	7.18372	89.0438
211.4	OY	T12	17.36	0.429761	3.21	0.180137	79.44	1.10018	4.04921	92.0633	7.30081	84.6042
211.4	OY	T2	0	0	0.43	0.0656215	99.57	1.50517	3.48815	92.1135	1.19491	97.7729
211.4	OY	T3	0.45	0.0671325	0.54	0.073551	99	1.47063	3.75607	90.338	2.72451	93.8788
211.4	OY	T4	2.12	0.146122	0.76	0.0872888	97.12	1.40027	4.26475	87.107	3.8056	89.7227
211.4	OY	T5	7.94	0.285649	1.06	0.103139	91	1.2661	5.65598	87.4299	6.1289	86.8737
211.4	OY	T6	11.17	0.340773	1.48	0.121957	87.34	1.20702	3.61967	92.8798	5.35972	91.4648
218	O	PreT	0.24	0.0490094	0.05	0.0223625	99.71	1.51692	4.05146	101.572	2.81343	102.256
218	O	T1	0.48	0.0693376	0.01	0.0100002	99.51	1.50074	4.04699	100.811	3.33795	99.5523
218	O	T10	26.36	0.539165	0.06	0.0244973	73.59	1.03106	3.25551	100.375	7.85797	94.2059
218	O	T12	28.79	0.566359	0.03	0.0173214	71.19	1.00422	3.47276	99.5989	9.25747	92.0948
218	O	T2	0.13	0.0360633	0.02	0.0141426	99.84	1.53079	3.20147	102.464	3.62123	99.7994
218	O	T3	1.15	0.107445	0.02	0.0141426	98.83	1.46242	3.53391	100.307	4.34941	97.9424
218	O	T4	6.65	0.260823	0.02	0.0141426	93.34	1.30977	3.80245	98.9694	5.34145	96.4871
218	O	T5	14.22	0.386657	0.05	0.0223625	85.72	1.18328	3.08957	97.3912	5.81322	94.613
218	O	T6	14.48	0.390365	0	0	85.52	1.18043	3.52325	99.7649	6.29927	95.099
219	O	PreT	0.14	0.0374253	0.38	0.0616832	99.49	1.49932	3.92141	103.026	2.63121	101.796
219	O	T1	0.37	0.0608652	0.17	0.0412427	99.45	1.49657	3.79555	100.739	2.62599	100.757
219	O	T10	7.03	0.268351	0.02	0.0141426	92.96	1.30225	4.4746	97.6658	5.62991	95.2029
219	O	T12	4.42	0.211818	0.03	0.0173214	95.55	1.35825	4.63236	100.412	4.8377	99.6876
219	O	T2	0.23	0.0479767	0.21	0.0458418	99.56	1.50442	3.86962	100.641	3.16688	103.4
219	O	T3	0.27	0.0519849	0.11	0.0331723	99.62	1.50911	4.23221	97.9164	3.35666	99.7762
219	O	T4	1.05	0.10265	0.12	0.0346479	98.83	1.46242	4.7733	100.043	3.81044	98.3851
219	O	T5	1.84	0.136066	0.11	0.0331723	98.05	1.4307	4.09568	97.2493	4.84423	95.9626
219	O	T6	2.8	0.168123	0.09	0.0300045	97.11	1.39997	5.08119	100.4	5.31521	97.11
220	Y	PreT	0.2	0.0447363	7.26	0.272815	92.54	1.29415	3.28725	102.522	1.25637	100.359
220	Y	T1	1.3	0.114266	5.6	0.238909	93.1	1.305	3.69204	101.115	1.19723	103.205
220	Y	T10	0.05	0.0223625	1.67	0.129591	98.28	1.43927	4.92809	100.024	2.23724	101.876
220	Y	T12	0.02	0.0141426	5.73	0.241721	94.25	1.32865	4.54622	104.934	1.98023	104.91
220	Y	T2	1.05	0.10265	7.1	0.269717	91.85	1.28129	4.10077	103.776	1.57686	105.781
220	Y	T3	1.03	0.101664	6.36	0.254943	92.62	1.29568	4.74513	100.085	1.53275	101.148
220	Y	T4	0.66	0.08133	8.68	0.299056	90.66	1.26021	4.53573	100.69	1.97249	101.973
220	Y	T5	0.1	0.031628	6.7	0.261825	93.2	1.30698	4.79881	98.5334	2.70662	99.089
220	Y	T6	0.11	0.0331723	6.68	0.261425	93.21	1.30718	5.34819	99.933	2.28248	101.289
220.2	OY	PreT	0	0	0.03	0.0173214	99.97	1.55347			0.926455	104.972
220.2	OY	T1	0	0	1.54	0.124417	98.46	1.44638			1.15911	104.829
220.2	OY	T10	28.5	0.563152	0.71	0.0843615	70.78	0.999699	3.24076	101.346	7.08135	95.6267
220.2	OY	T12	20.59	0.470983	0.56	0.0749032	78.84	1.0928	3.21277	99.7094	6.11044	94.4668
220.2	OY	T2	0.5	0.0707697	3.5	0.188192	95.99	1.36918	2.70559	97.1212	3.76138	99.2667
220.2	OY	T3	11.63	0.34801	1.84	0.136066	86.53	1.195	3.23708	105.377	6.34669	100.179
220.2	OY	T4	28.25	0.560379	3.73	0.194353	68.02	0.969747	3.46396	99.3051	6.73709	91.7873
220.2	OY	T5	33.24	0.614489	4.5	0.213756	62.26	0.909261	3.24972	95.1928	8.53524	87.6321
220.2	OY	T6	29.89	0.578439	2	0.141897	68.1	0.970604	3.73745	97.7874	7.6083	93.2418
220.3	O	PreT	0	0	0	0	100	1.5708			1.98574	95.8746
220.3	O	T1	0.03	0.0173214	0.27	0.0519849	99.7	1.516			1.05232	104.016
220.3	O	T2	0.07	0.0264606	0.11	0.0331723	99.83	1.52955	1.52954	94.5774	1.89686	98.6894
220.3	O	T3	1.83	0.135694	0.21	0.0458418	97.96	1.42748	2.38478	91.2984	3.78978	93.6316
220.3	O	T4	0.02	0.0141426	0.03	0.0173214	99.96	1.55079	0.41555	95.4528	1.60105	94.3098
220.3	O	T5	0	0	0.08	0.028288	99.92	1.54251	1.94339	94.9285	2.62754	94.1258
220.3	O	T6	0	0	0.01	0.0100002	99.99	1.5608	1.30324	97.6154	2.32673	98.6486
221.4	O	PreT	0	0	0	0	100	1.5708			2.52247	100.243
221.4	O	T1	0.02	0.0141426	0.5	0.0707697	99.48	1.49862			2.1017	102.744
221.4	O	T10	0	0	1.11	0.105552	98.88	1.46477	3.776	104.694	2.83688	101.289
221.4	O	T12	0.12	0.0346479	2.67	0.164137	97.21	1.40298	2.02987	99.3299	3.43483	99.8768
221.4	O	T2	0.17	0.0412427	0.13	0.0360633	99.7	1.516	2.53574	99.3446	3.33101	101.363
221.4	O	T3	2.03	0.142965	0.15	0.0387395	97.83	1.42295	3.86766	99.6313	4.47156	96.7527
221.4	O	T4	2.05	0.143672	0.31	0.0557065	97.64	1.41656	3.70998	95.7906	3.92842	91.9663
221.4	O	T5	0.3	0.0547997	0.87	0.0934096	98.83	1.46242	2.95651	90.6652	4.29677	88.1786
221.4	O	T6	0.04	0.0200013	1.38	0.117745	98.58	1.45135	2.66526	99.8843	2.74748	100.492
226	OY	PreT	2.76	0.166906	19.51	0.457494	77.73	1.07934	6.78899	94.13	2.07714	100.194
226	OY	T1	3.96	0.200335	12.74	0.364981	83.29	1.14968	7.05395	91.8396	1.93491	95.3218
226	OY	T10	1.62	0.127625	15.83	0.409193	82.55	1.13985	4.83127	100.255	5.42144	92.9597
226	OY	T12	0.3	0.0547997	24	0.511973	75.7	1.05532	4.44516	98.7019	3.15046	96.808
226	OY	T2	7.44	0.276264	17.26	0.428439	75.3	1.05067	7.38883	91.0485	2.25159	92.1525
226	OY	T3	5.14	0.228704	12.73	0.364831	82.13	1.13434	6.33309	90.8852	1.89738	89.9203
226	OY	T4	1.68	0.129981	15.47	0.404239	82.84	1.14368	4.99386	89.6371	1.90869	91.1657
226	OY	T5	0.6	0.0775373	12.84	0.366478	86.56	1.19544	5.93848	86.0997	5.71107	87.0043
226	OY	T6	1.51	0.123193	17.46	0.431079	81.03	1.12015	6.05143	93.0381	6.14616	87.0575
227	OY	PreT	1.01	0.100669	13.61	0.377844	85.38	1.17845	5.40895	93.7103	3.8991	93.7177
227	OY	T1	2.63	0.162892	12.1	0.355277	85.27	1.17689	6.87136	98.1526	3.20835	98.5367
227	OY	T10	48.03	0.765693	13.17	0.371383	38.8	0.67244	5.83646	97.352	13.6389	89.1031
227	OY	T12	46.77	0.753076	16.22	0.414509	37.01	0.653991	7.15671	93.0454	13.2246	88.6922
227	OY	T2	24.62	0.5192	12.11	0.355431	63.26	0.919604	6.82221	97.9355	6.06617	98.3367
227	OY	T3	39.41	0.67869	7.53	0.277974	53.05	0.815917	6.70488	90.738	9.39833	88.7736
227	OY	T4	53	0.815416	8.73	0.299943	38.26	0.666892	6.85003	88.91	13.7713	86.4535
227	OY	T5	43.95	0.72475	8.33	0.292782	47.71	0.76249	5.85857	81.1145	11.6373	84.1129
227	OY	T6	47.69	0.76229	9.19	0.307997	43.12	0.716379	6.54885	89.7391	13.3113	86.4675
232	O	PreT	0.03	0.0173214	0.08	0.028288	99.89	1.53762	2.483	106.207	2.87479	101.839
232	O	T1	0.61	0.0781821	0.05	0.0223625	99.34	1.48947	2.36249	102.901	2.42464	102.908
232	O	T10	6.52	0.258202	0.01	0.0100002	93.47	1.31239	2.93685	96.8228	5.9954	97.2363
232	O	T12	9.14	0.30713	0.05	0.0223625	90.81	1.2628	0.689237	99.0366	4.92292	99.6276
232	O	T2	0.31	0.0557065	0.04	0.0200013	99.66	1.51245	1.78439	105.658	2.61055	104.693
232	O	T3	1.83	0.135694	0.02	0.0141426	98.15	1.43436	2.12404	101.684	2.92967	100.976
232	O	T4	1.5	0.122783	0.11	0.0331723	98.39	1.44357	2.1989	98.1569	5.08653	100.004
232	O	T5	1.99	0.141539	0.11	0.0331723	97.89	1.42502	2.82037	90.8665	5.58942	96.6719
232	O	T6	2.34	0.153574	0.13	0.0360633	97.52	1.41266	2.8218	98.4344	5.89475	97.4485
232.1	O	PreT	0.02	0.0141426	0	0	99.98	1.55665			1.81367	105.372
232.1	O	T1	0.02	0.0141426	0.02	0.0141426	99.96	1.55079			1.28167	107.384
232.1	O	T10	46.53	0.75067	0.03	0.0173214	53.44	0.819825	2.53463	93.0251	7.71367	94.3452
232.1	O	T12	41.56	0.700592	0.06	0.0244973	58.39	0.869697	2.01946	95.4078	7.86098	94.2252
232.1	O	T2	0.06	0.0244973	0.08	0.028288	99.86	1.53337	2.40281	97.7295	3.40947	104.049
232.1	O	T3	8.9	0.302941	0.02	0.0141426	91.08	1.2675	3.03277	102.737	6.17332	102.351
232.1	O	T4	30.11	0.580839	0.07	0.0264606	69.82	0.989194	3.45219	93.9983	6.93432	98.1146
232.1	O	T5	35.62	0.639538	0.02	0.0141426	64.36	0.931049	4.07617	91.471	8.53194	91.5352
232.1	O	T6	40.46	0.68941	0.03	0.0173214	59.52	0.881183	1.8132	85.8516	7.16036	94.558
238	O	PreT	0.45	0.0671325	0.71	0.0843615	98.84	1.46288	5.27144	94.8562	3.38984	97.0585
238	O	T1	0.77	0.0878626	0.29	0.0538777	98.95	1.46815	4.95846	97.5231	3.14161	97.1033
238	O	T10	18.68	0.446935	0.09	0.0300045	81.23	1.12271	3.60754	97.0852	5.74187	90.1668
238	O	T12	16.29	0.415458	0.06	0.0244973	83.65	1.15453	3.74183	93.4196	6.0156	87.0949
238	O	T2	0.91	0.0955392	0.45	0.0671325	98.64	1.45391	5.69793	96.2534	3.30252	97.9817
238	O	T3	2.35	0.153904	0.12	0.0346479	97.53	1.41298	5.43592	97.3517	4.57273	95.3262
238	O	T4	11.37	0.343935	0.15	0.0387395	88.48	1.22451	6.10187	93.7529	5.87075	94.2006
238	O	T5	10.18	0.324739	0.27	0.0519849	89.55	1.24162	4.2314	90.6076	5.62808	88.3116
238	O	T6	13.01	0.369012	0.15	0.0387395	86.83	1.19941	5.08438	94.7153	6.18854	93.3284
238.1	OY	PreT	0.13	0.0360633	0.29	0.0538777	99.57	1.50517	2.5658	99.2791	1.90266	101.403
238.1	OY	T1	0.85	0.0923266	0.89	0.0944803	98.26	1.4385	3.56896	95.1156	1.28021	103.304
238.1	OY	T10	9.41	0.311784	1.06	0.103139	89.53	1.24129	4.02991	89.0989	6.53888	90.6837
238.1	OY	T12	8.61	0.297811	2.49	0.15846	88.89	1.23098	1.97445	99.666	6.41781	93.8529
238.1	OY	T2	0.32	0.0565988	0.55	0.0742301	99.13	1.47739	3.55184	98.4929	1.49668	103.364
238.1	OY	T3	0.75	0.0867112	1.32	0.115146	97.93	1.42642	3.831	95.5635	1.32848	101.276
238.1	OY	T4	5.94	0.246201	0.8	0.0895624	93.26	1.30817	3.68138	95.5374	5.01331	94.5659
238.1	OY	T5	8.44	0.294767	0.94	0.0971061	90.62	1.25953	3.7423	89.3766	6.2158	88.2583
238.1	OY	T6	10.47	0.329504	1.1	0.105074	88.44	1.22388	3.88518	93.3119	7.1142	89.4415
238.12	OY	PreT	0.05	0.0223625	0.47	0.0686104	99.48	1.49862			2.25683	101.827
238.12	OY	T1	0	0	4.53	0.214479	95.47	1.35632			1.83075	104.998
238.12	OY	T10	25.59	0.530385	9.53	0.313833	64.88	0.936487	4.7553	104.271	6.54612	96.5749
238.12	OY	T12	25.52	0.529583	11.28	0.342515	63.2	0.918982	5.84618	103.274	7.18217	95.3586
238.12	OY	T2	1.73	0.131912	6.74	0.262624	91.52	1.27531	4.11579	100.623	3.7887	97.4854
238.12	OY	T3	22.63	0.495771	5.69	0.240859	81.68	1.1285	3.93597	100.264	1.89889	97.6771
238.12	OY	T4	35.68	0.640165	6.98	0.267371	57.34	0.859064	5.63253	95.5331	7.97292	92.8237
238.12	OY	T5	34.62	0.629063	8.23	0.290968	57.13	0.856942	5.87807	94.3877	9.20299	90.345
238.12	OY	T6	35.28	0.635984	8.44	0.294767	56.28	0.848364	5.85439	95.8457	8.13963	92.1271
238.2	Y	PreT	0.21	0.0458418	4.3	0.20888	95.48	1.35656	3.33329	102.416	2.35042	102.178
238.2	Y	T1	0.96	0.098137	4.35	0.210109	94.68	1.33805	4.64508	98.5362	2.27429	101.302
238.2	Y	T10	0.02	0.0141426	1	0.100167	98.97	1.46913	2.82343	91.944	2.09102	91.7983
238.2	Y	T12	0	0	3.45	0.186827	96.55	1.38397	2.3601	95.7421	1.35224	83.4099
238.2	Y	T2	0.13	0.0360633	2.89	0.17083	96.97	1.39584	3.67053	99.5857	2.12291	103.012
238.2	Y	T3	0.68	0.0825559	2.94	0.172316	96.38	1.37937	2.68476	97.5461	2.48657	97.4699
238.2	Y	T4	0.13	0.0360633	4.4	0.211331	95.48	1.35656	2.31392	100.321	2.53518	90.6031
238.2	Y	T5	0	0	1.85	0.136438	98.15	1.43436	3.91539	84.4548	2.00458	84.5438
238.2	Y	T6	0	0	2.03	0.142965	97.97	1.42783	3.35737	92.2671	2.2258	84.7606
238.6	O	PreT	0.09	0.0300045	0.02	0.0141426	99.89	1.53762	2.44382	98.3563	1.83758	101.781
238.6	O	T1	0.55	0.0742301	0	0	99.44	1.49589	2.51994	97.571	1.59413	100.994
238.6	O	T10	23.58	0.507041	0	0	76.42	1.06376	1.87983	91.585	5.5423	94.8142
238.6	O	T12	12.61	0.363027	0.03	0.0173214	87.36	1.20732	1.38174	85.8675	4.59012	95.601
238.6	O	T2	0	0	0	0	100	1.5708	1.80644	102.348	1.6069	102.5
238.6	O	T3	0.34	0.0583426	0	0	99.66	1.51245	2.29533	92.6998	7.02065	99.5744
238.6	O	T4	6.89	0.2656	0.01	0.0100002	93.09	1.3048	2.55538	90.2438	5.35092	94.354
238.6	O	T5	13.97	0.383065	0	0	96.02	1.36995	3.66701	89.14	5.76542	90.9317
238.6	O	T6	23.58	0.507041	0.01	0.0100002	76.41	1.06364	2.83997	93.0892	5.85715	92.8398
239	Y	PreT	0.17	0.0412427	1.09	0.104594	98.74	1.45831	5.07726	96.1837	2.56377	99.168
239	Y	T1	2.83	0.16903	7.35	0.274545	89.82	1.24606	5.49332	96.434	2.32009	93.301
239	Y	T10	0	0	2.86	0.169932	97.14	1.40086	4.53013	88.2947	2.16612	87.5743
239	Y	T12	0	0	3.75	0.19488	96.25	1.37592	3.42346	86.9016	2.2901	90.2718
239	Y	T2	1.04	0.102158	9.09	0.306262	89.88	1.24705	6.26884	95.2941	2.7317	93.8857
239	Y	T3	0.52	0.0721737	5.9	0.245353	93.58	1.31463	5.86534	93.4497	2.05504	93.0158
239	Y	T4	0.43	0.0656215	8.68	0.299056	90.9	1.26436	4.69122	92.6329	2.41138	95.3107
239	Y	T5	0	0	3.14	0.178141	96.85	1.39237	5.74968	91.8822	2.56462	89.0366
239	Y	T6	0	0	3.18	0.179284	96.83	1.3918	4.68507	87.9088	2.71093	93.0364
242	G	PreT	0.14	0.0374253	0.36	0.0600361	99.51	1.50074	4.97431	93.901	2.25737	95.531
242	G	T1	0.27	0.0519849	0.96	0.098137	98.77	1.45966	4.42971	89.5175	3.52852	91.6895
242	G	T10	0	0	0.11	0.0331723	99.89	1.53762	2.62225	86.6751	2.53502	86.8822
242	G	T12	0	0	0.1	0.031628	99.9	1.53917	2.30387	95.5461	2.31061	86.076
242	G	T2	0.3	0.0547997	0.56	0.0749032	99.14	1.47793	3.8736	92.0608	2.81586	91.7518
242	G	T3	0.3	0.0547997	0.48	0.0693376	99.23	1.48293	4.52882	86.8474	2.18321	88.3817
242	G	T4	0.17	0.0412427	0.77	0.0878626	99.06	1.47369	5.25917	88.6456	1.72948	83.5846
242	G	T5	0.03	0.0173214	0.46	0.0678754	99.51	1.50074	4.04304	88.6563	3.57717	83.1541
242	G	T6	0	0	0.37	0.0608652	99.62	1.50911	4.25609	85.8421	3.17456	89.9611
242.1	O	PreT	0	0	0	0	100	1.5708			2.22734	102.908
242.1	O	T1	0.01	0.0100002	0.22	0.0469214	99.77	1.52282			2.1934	106.116
242.1	O	T10	9.6	0.315023	0.04	0.0200013	90.36	1.25509	2.72333	101.503	6.77487	95.3163
242.1	O	T12	8.44	0.294767	0.14	0.0374253	91.42	1.27352	3.34372	103.608	6.99586	95.9715
242.1	O	T2	0.2	0.0447363	0.01	0.0100002	99.78	1.52387	2.62803	103.725	2.11099	104.439
242.1	O	T3	0.36	0.0600361	0.16	0.0400107	99.47	1.49793	2.9555	102.143	3.36198	99.5422
242.1	O	T4	7.35	0.274545	0.02	0.0141426	92.63	1.29587	3.97096	99.4366	5.63762	97.3408
242.1	O	T5	9.01	0.304867	0.11	0.0331723	90.87	1.26384	4.07276	95.5347	7.71749	91.8861
242.1	O	T6	10.98	0.337746	0.12	0.0346479	88.9	1.23114	2.33038	102.408	7.19869	96.158
242.2	G	PreT	0	0	0	0	100	1.5708			2.00168	99.0087
242.2	G	T1	0.33	0.0574773	0	0	99.67	1.51332			0.153624	105.89
242.2	G	T10	0	0	0	0	100	1.5708	1.84501	90.3553	0.975262	89.6132
242.2	G	T12	0	0	0	0	100	1.5708	2.81048	92.1157	2.97919	90.3835
242.2	G	T2	0.14	0.0374253	0	0	99.65	1.5116	1.29608	104.313	0.351384	104.672
242.2	G	T3	0	0	0	0	100	1.5708	1.02009	100.625	0.685322	100.23
242.2	G	T4	0	0	0	0	100	1.5708	0.726847	94.8209	0.290843	93.2092
242.2	G	T5	0	0	0	0	100	1.5708	0.869535	94.9416	0.789813	91.1982
242.2	G	T6	0.01	0.0100002	0.02	0.0141426	99.97	1.55347	2.02833	88.5327	0.999503	87.9267
242.6	G	PreT	0	0	0	0	100	1.5708			1.51342	101.457
242.6	G	T1	0	0	0	0	100	1.5708			1.71143	103.821
242.6	G	T10	0	0	0	0	100	1.5708	2.25771	93.3149	2.53811	90.7727
242.6	G	T12	0	0	0	0	100	1.5708	1.78088	95.1569	2.71139	91.7819
242.6	G	T2	0	0	0	0	100	1.5708	2.86889	96.7319	1.7014	101.022
242.6	G	T3	0	0	0.03	0.0173214	99.97	1.55347	2.46739	99.9176	1.67872	98.5053
242.6	G	T4	0	0	0	0	100	1.5708	3.13721	96.0831	2.21681	94.3574
242.6	G	T5	0.01	0.0100002	0.01	0.0100002	99.98	1.55665	3.15276	86.7939	2.57345	85.4233
242.6	G	T6	0	0	0.02	0.0141426	99.98	1.55665	2.83114	96.102	2.61009	93.1564
251.1	G	PreT	0	0	0	0	100	1.5708			1.8562	103.59
251.1	G	T1	0.03	0.0173214	0.25	0.0500209	99.73	1.51881			2.46942	99.7062
251.1	G	T10	0	0	0	0	100	1.5708	1.71707	99.0743	1.72183	97.4982
251.1	G	T12	0	0	0.06	0.0244973	99.94	1.5463	1.45356	97.5893	2.45566	97.5949
251.1	G	T2	0.13	0.0360633	0.17	0.0412427	99.69	1.51509	2.63736	100.288	2.14659	97.5065
251.1	G	T3	0.54	0.073551	0.4	0.0632878	99.06	1.47369	2.74545	94.0127	2.71841	94.3306
251.1	G	T4	0.04	0.0200013	0.11	0.0331723	99.85	1.53206	2.21451	94.9064	2.34752	92.4777
251.1	G	T5	0.02	0.0141426	0.13	0.0360633	99.5	1.50003	2.22752	89.8711	2.12309	88.2636
251.1	G	T6	0.28	0.0529398	0.08	0.028288	99.64	1.51076	1.4495	92.5143	2.40805	89.7363
251.2	G	PreT	0	0	0	0	100	1.5708			1.52493	106.734
251.2	G	T1	0	0	0.01	0.0100002	99.99	1.5608			1.51512	108.121
251.2	G	T10	0	0	0	0	100	1.5708	2.44977	94.9444	2.5467	96.5386
251.2	G	T12	0	0	0.06	0.0244973	99.93	1.54434	1.25911	77.5755	2.52973	88.4336
251.2	G	T2	0	0	0.05	0.0223625	99.95	1.54843	1.74858	94.2771	1.32971	96.0428
251.2	G	T3	0	0	0.03	0.0173214	99.97	1.55347	1.76383	97.4565	1.62667	97.362
251.2	G	T4	0	0	0	0	100	1.5708	2.26858	91.6188	2.28812	95.2649
251.2	G	T5	0	0	0	0	100	1.5708	2.73721	85.6208	2.32815	85.0068
251.2	G	T6	0	0	0.03	0.0173214	99.97	1.55347	1.96499	85.5945	2.92957	90.6339
261	Y	PreT	0.46	0.0678754	19.41	0.456231	80.13	1.10878	5.5959	97.5562	2.12109	105.467
261	Y	T1	2.3	0.152245	15.96	0.410971	81.74	1.12927	4.86632	98.4034	5.51288	97.938
261	Y	T10	0	0	0.21	0.0458418	99.79	1.52495	2.19285	103.09	3.8082	95.4876
261	Y	T12	0	0	3.73	0.194353	96.27	1.37644	2.10232	92.7769	3.83767	96.7471
261	Y	T2	0.72	0.084955	4.13	0.20465	95.15	1.34875	2.93933	100.228	1.93532	102.755
261	Y	T3	1.06	0.103139	8.74	0.30012	90.21	1.25256	3.63567	96.5734	4.1376	97.1403
261	Y	T4	0.48	0.0693376	14.24	0.386943	85.29	1.17717	3.76393	94.8295	4.43196	95.8074
261	Y	T5	0.13	0.0360633	10.33	0.327211	89.55	1.24162	2.985	89.1944	3.96787	90.1665
261	Y	T6	0.1	0.031628	10.18	0.324739	89.72	1.24441	3.39024	91.3196	5.86442	95.7319

## Sheet: testosterone concentration
ID	time	plate no	conc ng/ml
203.2	pre	3	89.6059
203.4	pre	3	97.2494
211.1	pre	2	47.7933
211.4	pre	3	74.8136
220	pre	2	26.6935
220.3	pre	3	71.5447
221	pre	2	35.6309
226	pre	2	24.7839
227	pre	2	36.8578
232	pre	2	121.13
238	pre	2	33.9413
238.1	pre	2	78.0285
238.12	pre	2	30.7939
238.2	pre	2	35.548
238.6	pre	2	48.9534
239	pre	2	45.8411
242	pre	2	73.5916
242.1	pre	3	69.4908
242.2	pre	2	51.3802
242.6	pre	2	39.9786
251	pre	2	54.1042
251.1	pre	2	34.4524
251.2	pre	4	254.542
261	pre	3	53.8043
203.2	1	3	336.939
203.4	1	3	563.271
203.7	1	3	80.9514
211.1	1	3	444.664
220	1	2	111.071
221	1	2	106.695
226	1	2	195.233
227	1	2	187.034
238	1	2	228.68
238.1	1	2	112.674
238.6	1	2	225.301
239	1	2	372.161
203.2	4	3	421.227
203.4	4	3	257.165
206.6	4	3	114.049
211.1	4	3	168.097
211.4	4	3	140.56
220	4	2	56.8925
220.2	4	3	152.742
220.3	4	3	82.8095
226	4	2	94.2703
227	4	2	95.3955
232	4	2	49.8834
238.12	4	3	82.7096
238.2	4	2	105.149
238.6	4	2	44.5551
239	4	2	206.092
251	4	3	96.9989
261	4	3	108.539
